# Supplementary material for: Multivariate analysis reveals that BVDV field isolates do not show a close VN-based antigenic relationship to US vaccine strains
Source: BMC Res Notes. 2023 Jun 26;16:121. doi: 10.1186/s13104-023-06410-2 (PMC10294523; doi:10.1186/s13104-023-06410-2)
Supplement: Supplementary file 1 — Supplementary Material 1 [file 13104_2023_6410_MOESM1_ESM.xlsx]

## Sheet: Complementary Table
A	Cluster	Average	Range (lowest-highest titers)		B	Cluster	Average	Range (lowest-highest titers)		C	Cluster	Average	Range (lowest-highest titers)
BVDV-1 and BVDV-2a antisera (Figure 1)	I	7.86263	7.70-8.01		BVDV-1 Antisera (Figure 2)	I	6.27286	5.72- 6.69		BVDV-2 Antisera (Figure 3)	I	11.9144	11.53-12.66
	II	8.59929	8.57-8.62			II	4.71373	4.21-5.15			II	9.97235	9.27-10.83
	III	6.82633	6.66-6.94			III	3.93253	3.49-4.50			III	7.80561	7.61-8.20
	IV	7.7039	7.24-8.37			IV	6.51268	6.26-6.74			IV	5.36655	4.95-5.55
	V	6.68553	6.41-7.20			V	10.3977	10.26-10.66			V	6.79055	5.75-7.61
	VI	7.02784	6.88-7.17			VI	7.52477	7.41-7.67
	VII	8.2387	8.10-8.37			VII	8.49449	7.41- 9.47			890-2a	9.99888	NA
											PI819-1b	8.13945	NA
	5912-2a	9.5343	NA			C24V-1a	10.7962	NA
	890-2a	8.14075	NA			Nebraska-1b	8.2042	NA
	C24V-1a	9.00221	NA
	D14688-1f	9.76627	NA
	D18648-1f	8.83485	NA
	PI819-1b	7.84111	NA
Complementary Table. Average VN titers for clusters. Average titers are composed of the VN titers of isolates/strains composing each cluster against the six antisera (A), the three BVDV-1 antisera (B), or three BVDV-2 antisera (C). The average titers are noted in Figures as well. The range is composed of the isolates/strains that showed the lowest and highest average titers inside each cluster. N…
